# Supplementary material for: Evidence Suggesting Possible Exposure to Influenza A Virus in Neotropical Bats from Mexico
Source: Pathogens. 2025 Apr 25;14(5):414. doi: 10.3390/pathogens14050414 (PMC12114349; doi:10.3390/pathogens14050414)
Supplement: Supplementary file 1 [file pathogens-14-00414-s001.zip]

Archive with 2 entries (2 files):
- pathogens-3576132-supplementary.mp4
- pathogens-3576132-supplementary.pdf
